# Supplementary material for: Exploring the Molecular Mechanism of Comorbidity of Type 2 Diabetes Mellitus and Colorectal Cancer: Insights from Bulk Omics and Single-Cell Sequencing Validation
Source: Biomolecules. 2024 Jun 14;14(6):693. doi: 10.3390/biom14060693 (PMC11201668; doi:10.3390/biom14060693)
Supplement: Supplementary file 1 [file biomolecules-14-00693-s001.zip]

Archive with 7 entries (6 files):
- biomolecules-2930513-supplementary.pdf
- Figure S1-4/
- Figure S1-4/Figure S1.tif
- Figure S1-4/Figure S2.tif
- Figure S1-4/Figure S3.tif
- Figure S1-4/Figure S4.tif
- Table S1-3.xlsx
