# Supplementary material for: Exploring the Molecular Mechanism of Comorbidity of Type 2 Diabetes Mellitus and Colorectal Cancer: Insights from Bulk Omics and Single-Cell Sequencing Validation
Source: Biomolecules. 2024 Jun 14;14(6):693. doi: 10.3390/biom14060693 (PMC11201668; doi:10.3390/biom14060693)
Supplement: Supplementary file 1 [file biomolecules-14-00693-s001.zip › Table S1-3.xlsx]

## Sheet: Table S1
Table S1. Additional information and download sources on each dataset of single-cell RNA sequencing
Series Accession Numbers	Disease	Platform	No. of Patients	Treatment Type	Status at Biopsy	Samples	No. of Total Samples	Region	PMID
GSE166555	CRC	GPL23177	12	-	All patients were treatment naive.	13 primary CRC and 12 matched normal adjacent tissues	25	Germany	34409732
GSE205506	CRC	GPL24676 and GPL29480	19	Anti-PD-1/anti-PD-1+COX-2 inhibition.	For the 10 patients who received anti-PD-1 immunotherapy, 5 patients received a biopsy of the tumor site before treatment and 9 patients received a biopsy of the tumor site after treatment. For the 9 patients who received combined immunotherapy, 5 patients received a biopsy of the tumor site before treatment and 8 patients received a biopsy of the tumor site after treatment.	10 primary CRC before immunotherapy and 17 primary CRC after primary immunotherapy	27	China	37172580

## Sheet: Table S2
Table S2. Clinical features per patient in the GSE166555 datase
Patient ID	Gender	Key Driver Mutations	TNM Stage	Grade	Microsatellite status	Localisation	Inferred progression	Tissues used
P007	M	BRAFV600E, TP53R175H	T2N1b	G3	MSS	C	S	N/T
P008	M	TP53R175H	T4aN2b	G3	MSS	C	I	N/T
P009	M	APCLOH, FBXW7D480H, TP53R248Q	T2N0	G2	MSS	S	C	2N/2T
P012	M	NA	TisN0	G2	MSS	T	?	N/T
P013	M	APCLOH, NOTCH1H1601L	T4aN1bM1	G2	MSS	A	C	N/T
P014	F	APCLOH, 1556insN , BRAFV600E, HRASA59T, PIK3CAE545K, TGFBR2D547H	T3N2b	G3	MSS	A	?	N/T
P016	M	APCLOH, 1396delF, KRASG13C, PIK3CAE545K, FBXW7R278*	T3N0	G2	NA (P016 was described as having MSS CRC in the results section of the article.)	R	C	N/T
P017	F	APCLOH, KRASG13D	T3N2b	G3	MSS	A	C	N/T
P020	M	BRAFV600E, TP53R282W	T2N1a	G2	MSS	R	S	N/T
P021	F	APCLOH, KRASA146T , DNMT1R1384Q	T2N0	G2	MSS	D	C	N/T
P025	M	APCLOH, KRASG13D, TP53G245S	T3N0	G2	MSS	A	C	N/T
P026	M	BRAFV600E, TP53S90fs, AXIN2LOH, PI4KAA1198T	T1N0	G2	MSI	C	S	T

## Sheet: Table S3
Table S3. Clinical features per patient in the GSE205506 dataset
Treatment	Patient ID	Tumor anatomical location	Mismatch repair defective protein	Microsatellite status	TNM Stage	Gender	Age (years)	Tumor		Treatment response#
								pre-treatment	Post-treatment
Anti-PD-1	P12	Hepatic flexure of colon	MLH1, PMS2	MSI-H	cT4aN0M0-IIB	M	67	N	Y	non-pCR
	P15	Ascending colon	MSH6	NA	cT4aN1M0-IIIB	F	58	N	Y	pCR
	P17	Descending colon	PMS2	MSI-H	cT4aN1M0-IIIB	M	62	N	Y	pCR
	P18	Transverse colon	MLH1, PMS2	NA	cT4bN2M0-IIIC	F	31	N	Y	non-pCR
	P23	Sigmoid colon	MSH6	MSI-H	cT4aN2M0-IIIC	M	38	Y	N	pCR
	P27	Transverse colon	PMS2	NA	cT4bN2M0-IIIC	F	67	Y	Y	pCR
	P28	Sigmoid colon	MSH2, MSH6	NA	cT4bN2M0-IIIC	M	57	Y	Y	pCR
	P29	Ascending colon	MSH2, MSH6	NA	cT4bN2M0-IIIC	M	36	N	Y	pCR
	P30	Ascending colon	MSH2	MSI-H	cT3N2M0-IIIB	M	45	Y	Y	pCR
	P31	Hepatic flexure of colon	MSH2, MSH6	MSI-H	cT4aN2M0-IIIC	M	53	Y	Y	non-pCR
Anti-PD-1+celecoxib	P11	Hepatic flexure of colon	MLH1, PMS2	MSI-H	cT4aN1M0-IIIB	M	65	N	Y	pCR
	P14	Transverse colon	MSH6	MSI-H	cT4aN2M0-IIIC	M	50	N	Y	pCR
	P19	Sigmoid colon	MLH1, PMS2	NA	cT4aN2M0-IIIC	M	26	N	Y	pCR
	P21	Rectum	MLH1, PMS2	NA	cT3N1M0-IIIB	F	52	Y	Y	pCR
	P24	Ascending colon	PMS2	MSI-H	cT4aN2M0-IIIC	F	45	Y	Y	pCR
	P25	Ascending colon	PMS2	MSI-H	cT4bN2M0-IIIC	F	69	Y	Y	pCR
	P26	Hepatic flexure of colon	PMS2	NA	cT3N2M0-IIIB	F	45	N	Y	non-pCR
	P32	Transverse colon	MSH2	MSI-H	cT4bN2M0-IIIC	M	33	Y	Y	pCR
	P33	Rectum	MSH2	MSI-H	cT4bN2M0-IIIC	M	37	Y	N	pCR
N,Not available; Y,Yes
# pCR, pathological complete response; non-pCR, non pathological complete response
